# Supplementary material for: Distinct Fecal Proteolytic Activity in Zoo Animals with Different Feeding Strategies
Source: Animals (Basel). 2025 Dec 11;15(24):3559. doi: 10.3390/ani15243559 (PMC12730040; doi:10.3390/ani15243559)
Supplement: Supplementary file 1 [file animals-15-03559-s001.zip]

Archive with 1 entries (1 files):
- animals-3884345-supplementary.pdf
